# Supplementary material for: Radiotherapy in Patients with Cardiac Implantable Devices: A Single-Centre Retrospective Observational Analysis of Local Guidelines
Source: J Clin Med. 2026 Apr 10;15(8):2869. doi: 10.3390/jcm15082869 (PMC13115797; doi:10.3390/jcm15082869)
Supplement: Supplementary file 1 [file jcm-15-02869-s001.zip]

Archive with 1 entries (1 files):
- jcm-4195873-supplementary.pdf
